# Supplementary material for: Features of membrane protein sequence direct post-translational insertion
Source: Nat Commun. 2024 Nov 25;15:10198. doi: 10.1038/s41467-024-54575-6 (PMC11589881; doi:10.1038/s41467-024-54575-6)
Supplement: Supplementary file 6 — Source Data [file 41467_2024_54575_MOESM6_ESM.zip]

Archive with 7 entries (7 files):
- source data PDF/Fig. 4.pdf
- source data PDF/Supplementary Fig. 9.pdf
- source data PDF/Supplementary Fig. 4.pdf
- source data PDF/Supplementary Fig. 3.pdf
- source data PDF/Supplementary Fig. 8.pdf
- source data PDF/Fig. 2.pdf
- source data PDF/Fig. 3.pdf
